# Supplementary material for: miRNA Polymorphisms and Risk of Cardio-Cerebrovascular Diseases: A Systematic Review and Meta-Analysis
Source: Int J Mol Sci. 2019 Jan 12;20(2):293. doi: 10.3390/ijms20020293 (PMC6359604; doi:10.3390/ijms20020293)
Supplement: Supplementary file 1 [file ijms-20-00293-s001.zip]

Archive with 13 entries (13 files):
- Figure S7.tif
- Figure S8.tif
- Figure S9.tif
- Figure S10.tif
- Table S1.docx
- Table S2.docx
- Table S3.docx
- Figure S1.tif
- Figure S2.tif
- Figure S3.tif
- Figure S4.tif
- Figure S5.tif
- Figure S6.tif
